# Supplementary material for: Concentration- and Sequence-Dependent MRI Signal Intensity Behavior of Ilex paraguariensis Aqueous Extract in MRCP-like Sequences: A Preclinical Phantom Study
Source: J Imaging. 2026 Jul 10;12(7):313. doi: 10.3390/jimaging12070313 (PMC13412747; doi:10.3390/jimaging12070313)
Supplement: Supplementary file 1 [file jimaging-12-00313-s001.zip]

Archive with 1 entries (1 files):
- jimaging-4360458-supplementary.pdf
